# Supplementary material for: A human tissue map of 5-hydroxymethylcytosines exhibits tissue specificity through gene and enhancer modulation
Source: Nat Commun. 2020 Dec 2;11:6161. doi: 10.1038/s41467-020-20001-w (PMC7710742; doi:10.1038/s41467-020-20001-w)
Supplement: Supplementary file 2 — Supplementary Data 1 [file 41467_2020_20001_MOESM2_ESM.xlsx]

## Sheet: Sample_Information
Supplementary Data 1. Patient and 5hmC-Seal quality control information for all 96 samples.
Sample	Paired-end reads	Unique mapping ratio	duplication	peak numbers (all)	peak numbers (exclude blacklist)	percentages of peaks outside blacklist regions	Gender	Age
bladder1	46369222	0.5682	0.0419	60355	60191	0.997283	M	45
bladder2	39478272	0.5318	0.0517	94122	93915	0.997801	M	50
bladder3	47264753	0.6209	0.0579	118061	117848	0.998196	F	49
bladder4	42248686	0.5812	0.0432	93187	93022	0.998229	F	62
bladder5	36771839	0.5329	0.0609	63984	63791	0.996984	F	80
bone marrow1	39029347	0.5336	0.1026	7435	7226	0.97189	F	57
bone marrow2	37907446	0.585	0.1017	15944	15739	0.987142	M	44
bone marrow3	38510025	0.5185	0.135	4302	4101	0.953278	M	49
bone marrow4	39825486	0.5976	0.1086	28409	28204	0.992784	F	70
bone marrow5	35057873	0.5844	0.0834	8791	8637	0.982482	M	46
brain1	32607222	0.5034	0.0383	26971	26833	0.994883	F	54
brain2	37007625	0.5209	0.0395	17776	17636	0.992124	M	50
brain3	36707551	0.5427	0.0461	45345	45190	0.996582	F	41
brain4	30518424	0.5473	0.0372	18163	18041	0.993283	M	49
brain5	48179244	0.6132	0.0402	44648	44483	0.996304	M	46
breast1	33873415	0.5628	0.0615	24800	24630	0.993145	F	41
breast2	46743750	0.5678	0.0731	58427	58224	0.996526	F	47
breast3	34905119	0.4872	0.088	51340	51167	0.99663	F	42
breast4	40037289	0.5568	0.0552	58018	57830	0.99676	F	44
breast5	32698510	0.6125	0.0464	29113	28978	0.995363	F	46
colon sigmoid1	52235213	0.5335	0.1245	23071	22802	0.98834	M	52
colon sigmoid2	51440814	0.5415	0.1397	20151	19927	0.988884	F	59
colon sigmoid3	51496065	0.5367	0.1252	10231	10004	0.977813	F	63
colon sigmoid4	51532944	0.5417	0.146	18204	17962	0.986706	F	41
colon sigmoid5	52632663	0.5543	0.1227	25912	25685	0.99124	F	64
colon sigmoid6	52658870	0.5547	0.1281	30192	29952	0.992051	F	58
colon transverse1	51750720	0.5242	0.1273	37975	37701	0.992785	M	52
colon transverse2	51819817	0.5343	0.1523	31688	31437	0.992079	F	59
colon transverse3	52025897	0.5306	0.1401	20753	20535	0.989495	F	63
colon transverse4	51635176	0.5299	0.124	18282	18051	0.987365	F	41
colon transverse5	50340875	0.5284	0.1245	34585	34323	0.992424	F	64
colon transverse6	50611581	0.5344	0.126	23058	22830	0.990112	F	58
heart1	38725205	0.5859	0.0395	68371	68191	0.997367	F	54
heart2	37456931	0.5472	0.0455	53801	53627	0.996766	F	57
heart3	43375764	0.6187	0.0467	96272	96074	0.997943	M	45
heart4	39141341	0.5301	0.05	46696	46503	0.995867	F	41
heart5	47617599	0.5751	0.0544	81220	80986	0.997119	M	49
hypothalamus1	36184411	0.4835	0.0384	15293	15156	0.991042	M	49
hypothalamus2	44845834	0.6059	0.0369	56398	56230	0.997021	M	46
hypothalamus3	45113469	0.633	0.0383	47431	47249	0.996163	M	63
hypothalamus4	40671594	0.5528	0.0318	27793	27642	0.994567	F	43
kidney1	47551022	0.5958	0.0458	86402	86212	0.997801	M	50
kidney2	36314062	0.5359	0.0455	57945	57791	0.997342	M	54
kidney3	35824679	0.5239	0.048	61247	61071	0.997126	M	49
kidney4	47004671	0.6121	0.048	77593	77425	0.997835	F	70
kidney5	36353121	0.5965	0.0449	60313	60164	0.99753	M	46
liver1	40404806	0.5546	0.1043	53672	53440	0.995677	M	45
liver2	36224745	0.5392	0.054	38680	38495	0.995217	F	63
liver3	36865214	0.5116	0.0586	65572	65378	0.997041	F	60
liver4	48252917	0.5836	0.0427	117669	117404	0.997748	M	50
liver5	45912099	0.5559	0.0595	79123	78876	0.996878	M	56
lung1	46252766	0.6051	0.0734	64890	64662	0.996486	M	54
lung2	45013234	0.6	0.0891	56045	55840	0.996342	F	62
lung3	39908092	0.5818	0.0654	39273	39076	0.994984	F	41
lung4	34105314	0.5835	0.0586	38718	38559	0.995893	M	49
lung5	38412097	0.5877	0.061	42230	42043	0.995572	F	70
lymph nodes1	48074653	0.5932	0.1102	37869	37645	0.994085	F	63
lymph nodes2	33512651	0.5443	0.0797	20871	20693	0.991471	M	59
lymph nodes3	32765592	0.5623	0.0699	25564	25419	0.994328	F	49
lymph nodes4	38049452	0.5911	0.0601	32572	32384	0.994228	M	50
lymph nodes5	33193120	0.5457	0.0961	13595	13417	0.986907	M	46
ovary1	38944144	0.5549	0.056	59288	59117	0.997116	F	49
ovary2	33276703	0.5351	0.0677	77599	77430	0.997822	F	38
ovary3	44073513	0.6307	0.0682	170531	170351	0.998944	F	47
ovary4	33013840	0.5704	0.0643	103008	102865	0.998612	F	50
ovary5	36295337	0.5426	0.0625	87153	86971	0.997912	F	42
pancreas1	34361379	0.5413	0.0745	61031	60831	0.996723	M	49
pancreas2	39322381	0.5606	0.071	76474	76282	0.997489	F	70
pancreas3	32900003	0.5765	0.0655	55844	55662	0.996741	M	46
pancreas4	43451045	0.5764	0.0832	114922	114684	0.997929	M	50
pancreas5	39543203	0.5755	0.073	55555	55371	0.996688	F	57
placenta1	39453646	0.5073	0.0739	111562	111310	0.997741	F	21
placenta2	47400346	0.5915	0.0603	193580	193296	0.998533	F	34
placenta3	37898885	0.536	0.0697	94774	94529	0.997415	F	32
placenta4	34927700	0.5323	0.0958	50528	50330	0.996081	F	36
placenta5	43567941	0.6145	0.0722	133730	133536	0.998549	F	21
prostate1	37834679	0.5201	0.0794	51642	51440	0.996088	M	55
prostate2	33151215	0.5301	0.0643	51252	51074	0.996527	M	57
prostate3	34820759	0.5465	0.0597	32750	32582	0.99487	M	50
prostate4	41810116	0.5868	0.0477	142451	142252	0.998603	M	48
prostate5	43127388	0.6222	0.0726	84966	84782	0.997834	M	49
skin1	44243372	0.6085	0.0736	94309	94117	0.997964	F	63
skin2	44036035	0.6189	0.0599	63078	62905	0.997257	M	68
skin3	37982518	0.5345	0.0722	35790	35608	0.994915	F	62
skin4	44895306	0.6009	0.0803	83712	83505	0.997527	M	69
skin5	40104720	0.5642	0.062	33128	32949	0.994597	M	48
stomach1	53207987	0.5237	0.1597	36474	36218	0.992981	F	41
stomach2	51627643	0.5428	0.1346	52609	52354	0.995153	F	71
stomach3	51872673	0.5269	0.1519	32814	32557	0.992168	M	72
stomach4	52020685	0.5367	0.1362	19630	19367	0.986602	M	54
stomach5	51121930	0.5221	0.165	15329	15086	0.984148	M	59
testis1	45767393	0.5935	0.0642	18627	18435	0.989692	M	54
testis2	36571128	0.5501	0.0484	29317	29138	0.993894	M	48
testis3	43233820	0.6011	0.0773	26820	26630	0.992916	M	45
testis4	46892895	0.5466	0.0739	17540	17343	0.988769	M	49
testis5	46625281	0.5913	0.0558	38647	38473	0.995498	M	33
