# Supplementary material for: A human tissue map of 5-hydroxymethylcytosines exhibits tissue specificity through gene and enhancer modulation
Source: Nat Commun. 2020 Dec 2;11:6161. doi: 10.1038/s41467-020-20001-w (PMC7710742; doi:10.1038/s41467-020-20001-w)
Supplement: Supplementary file 3 — Supplementary Data 2 [file 41467_2020_20001_MOESM3_ESM.xlsx]

## Sheet: bladder
Supplementary Data 2. Functional enrichment of tissue-specific 5hmC-modified genes.
GroupID	Category	Term	Description	LogP	Log(q-value)	InTerm_InList	Genes	Symbols
1_Summary	GO Biological Processes	GO:0048704	embryonic skeletal system morphogenesis	-5.1831	-0.863996	4/96	3199,3200,3203,116039,6910	HOXA2,HOXA3,HOXA6,OSR2,TBX5
1_Member	GO Biological Processes	GO:0048704	embryonic skeletal system morphogenesis	-5.1831	-0.863996	4/96	3199,3200,3203,116039	HOXA2,HOXA3,HOXA6,OSR2
1_Member	GO Biological Processes	GO:0048706	embryonic skeletal system development	-4.68874	-0.67066	4/128	3199,3200,3203,116039	HOXA2,HOXA3,HOXA6,OSR2
1_Member	GO Biological Processes	GO:0048705	skeletal system morphogenesis	-3.63021	0	4/240	3199,3200,3203,116039	HOXA2,HOXA3,HOXA6,OSR2
1_Member	GO Biological Processes	GO:0048562	embryonic organ morphogenesis	-3.26347	0	4/300	3199,3200,3203,116039	HOXA2,HOXA3,HOXA6,OSR2
1_Member	GO Biological Processes	GO:0048598	embryonic morphogenesis	-3.0506	0	5/600	3199,3200,3203,6910,116039	HOXA2,HOXA3,HOXA6,TBX5,OSR2
1_Member	GO Biological Processes	GO:0048568	embryonic organ development	-2.63142	0	4/445	3199,3200,3203,116039	HOXA2,HOXA3,HOXA6,OSR2
1_Member	GO Biological Processes	GO:0007389	pattern specification process	-2.62789	0	4/446	3199,3200,3203,6910	HOXA2,HOXA3,HOXA6,TBX5
1_Member	GO Biological Processes	GO:0009952	anterior/posterior pattern specification	-2.57854	0	3/218	3199,3200,3203	HOXA2,HOXA3,HOXA6
1_Member	GO Biological Processes	GO:0001501	skeletal system development	-2.36237	0	4/529	3199,3200,3203,116039	HOXA2,HOXA3,HOXA6,OSR2
1_Member	GO Biological Processes	GO:0043009	chordate embryonic development	-2.05927	0	4/646	3199,3200,3203,116039	HOXA2,HOXA3,HOXA6,OSR2
1_Member	GO Biological Processes	GO:0009792	embryo development ending in birth or egg hatching	-2.01832	0	4/664	3199,3200,3203,116039	HOXA2,HOXA3,HOXA6,OSR2
2_Summary	Reactome Gene Sets	R-HSA-500792	GPCR ligand binding	-3.54524	0	5/467	886,1129,2492,5737,94235	CCKAR,CHRM2,FSHR,PTGFR,GNG8
2_Member	Reactome Gene Sets	R-HSA-500792	GPCR ligand binding	-3.54524	0	5/467	886,1129,2492,5737,94235	CCKAR,CHRM2,FSHR,PTGFR,GNG8
2_Member	KEGG Pathway	hsa04080	Neuroactive ligand-receptor interaction	-3.39391	0	4/277	886,1129,2492,5737	CCKAR,CHRM2,FSHR,PTGFR
2_Member	Reactome Gene Sets	R-HSA-373076	Class A/1 (Rhodopsin-like receptors)	-3.08432	0	4/335	886,1129,2492,5737	CCKAR,CHRM2,FSHR,PTGFR
2_Member	KEGG Pathway	hsa04020	Calcium signaling pathway	-2.80148	0	3/182	886,1129,5737	CCKAR,CHRM2,PTGFR
2_Member	Reactome Gene Sets	R-HSA-416476	G alpha (q) signalling events	-2.58986	0	3/216	886,5737,94235	CCKAR,PTGFR,GNG8
2_Member	GO Biological Processes	GO:0007188	adenylate cyclase-modulating G protein-coupled receptor signaling pathway	-2.52895	0	3/227	1129,2492,5737	CHRM2,FSHR,PTGFR
2_Member	GO Biological Processes	GO:0007187	G protein-coupled receptor signaling pathway, coupled to cyclic nucleotide second messenger	-2.359	0	3/261	1129,2492,5737	CHRM2,FSHR,PTGFR
3_Summary	GO Biological Processes	GO:0007423	sensory organ development	-2.29153	0	4/554	1420,3199,94235,116039	CRYGC,HOXA2,GNG8,OSR2
3_Member	GO Biological Processes	GO:0007423	sensory organ development	-2.29153	0	4/554	1420,3199,94235,116039	CRYGC,HOXA2,GNG8,OSR2

## Sheet: breast
GroupID	Category	Term	Description	LogP	Log(q-value)	InTerm_InList	Genes	Symbols
1_Summary	GO Biological Processes	GO:0007389	pattern specification process	-5.9278	-1.73926	7/446	3226,3233,6899,7475,50805,60529,130497,338773	HOXC10,HOXD4,TBX1,WNT6,IRX4,ALX4,OSR1,TMEM119
1_Member	GO Biological Processes	GO:0007389	pattern specification process	-5.9278	-1.73926	7/446	3226,3233,6899,7475,50805,60529,130497	HOXC10,HOXD4,TBX1,WNT6,IRX4,ALX4,OSR1
1_Member	GO Biological Processes	GO:0048704	embryonic skeletal system morphogenesis	-5.1831	-1.39673	4/96	3233,6899,60529,130497	HOXD4,TBX1,ALX4,OSR1
1_Member	GO Biological Processes	GO:0009952	anterior/posterior pattern specification	-5.11378	-1.39673	5/218	3226,3233,6899,60529,130497	HOXC10,HOXD4,TBX1,ALX4,OSR1
1_Member	GO Biological Processes	GO:0048705	skeletal system morphogenesis	-4.91167	-1.37072	5/240	3233,6899,60529,130497,338773	HOXD4,TBX1,ALX4,OSR1,TMEM119
1_Member	GO Biological Processes	GO:0048706	embryonic skeletal system development	-4.68874	-1.21473	4/128	3233,6899,60529,130497	HOXD4,TBX1,ALX4,OSR1
1_Member	GO Biological Processes	GO:0001501	skeletal system development	-4.32589	-0.990171	6/529	3226,3233,6899,60529,130497,338773	HOXC10,HOXD4,TBX1,ALX4,OSR1,TMEM119
1_Member	GO Biological Processes	GO:0003002	regionalization	-4.10598	-0.86606	5/354	3226,3233,6899,60529,130497	HOXC10,HOXD4,TBX1,ALX4,OSR1
1_Member	GO Biological Processes	GO:0048598	embryonic morphogenesis	-4.02363	-0.818468	6/600	3226,3233,6899,7475,60529,130497	HOXC10,HOXD4,TBX1,WNT6,ALX4,OSR1
1_Member	GO Biological Processes	GO:0060021	roof of mouth development	-3.69205	-0.549038	3/90	6899,60529,130497	TBX1,ALX4,OSR1
1_Member	GO Biological Processes	GO:0048562	embryonic organ morphogenesis	-3.26347	-0.314008	4/300	3233,6899,60529,130497	HOXD4,TBX1,ALX4,OSR1
1_Member	GO Biological Processes	GO:0030326	embryonic limb morphogenesis	-3.2529	-0.314008	3/127	3226,60529,130497	HOXC10,ALX4,OSR1
1_Member	GO Biological Processes	GO:0035113	embryonic appendage morphogenesis	-3.2529	-0.314008	3/127	3226,60529,130497	HOXC10,ALX4,OSR1
1_Member	GO Biological Processes	GO:0035107	appendage morphogenesis	-3.04303	-0.171083	3/150	3226,60529,130497	HOXC10,ALX4,OSR1
1_Member	GO Biological Processes	GO:0035108	limb morphogenesis	-3.04303	-0.171083	3/150	3226,60529,130497	HOXC10,ALX4,OSR1
1_Member	GO Biological Processes	GO:0048736	appendage development	-2.81521	0	3/180	3226,60529,130497	HOXC10,ALX4,OSR1
1_Member	GO Biological Processes	GO:0060173	limb development	-2.81521	0	3/180	3226,60529,130497	HOXC10,ALX4,OSR1
1_Member	GO Biological Processes	GO:0048568	embryonic organ development	-2.63142	0	4/445	3233,6899,60529,130497	HOXD4,TBX1,ALX4,OSR1
1_Member	GO Biological Processes	GO:0043009	chordate embryonic development	-2.05927	0	4/646	3233,6899,60529,130497	HOXD4,TBX1,ALX4,OSR1
1_Member	GO Biological Processes	GO:0009792	embryo development ending in birth or egg hatching	-2.01832	0	4/664	3233,6899,60529,130497	HOXD4,TBX1,ALX4,OSR1
2_Summary	GO Biological Processes	GO:0071300	cellular response to retinoic acid	-5.75733	-1.73926	4/69	6899,7475,11211,130497,338773,859	TBX1,WNT6,FZD10,OSR1,TMEM119,CAV3
2_Member	GO Biological Processes	GO:0071300	cellular response to retinoic acid	-5.75733	-1.73926	4/69	6899,7475,11211,130497	TBX1,WNT6,FZD10,OSR1
2_Member	GO Biological Processes	GO:0032526	response to retinoic acid	-4.96417	-1.37072	4/109	6899,7475,11211,130497	TBX1,WNT6,FZD10,OSR1
2_Member	GO Biological Processes	GO:0070169	positive regulation of biomineral tissue development	-4.53602	-1.12001	3/47	7475,130497,338773	WNT6,OSR1,TMEM119
2_Member	GO Biological Processes	GO:0031214	biomineral tissue development	-4.30928	-0.990171	4/160	6899,7475,130497,338773	TBX1,WNT6,OSR1,TMEM119
2_Member	GO Biological Processes	GO:0071229	cellular response to acid chemical	-3.83638	-0.663406	4/212	6899,7475,11211,130497	TBX1,WNT6,FZD10,OSR1
2_Member	GO Biological Processes	GO:0070167	regulation of biomineral tissue development	-3.63626	-0.534045	3/94	7475,130497,338773	WNT6,OSR1,TMEM119
2_Member	GO Biological Processes	GO:0042476	odontogenesis	-3.20407	-0.282899	3/132	6899,7475,130497	TBX1,WNT6,OSR1
2_Member	GO Biological Processes	GO:0060562	epithelial tube morphogenesis	-3.12342	-0.21929	4/327	859,6899,7475,130497	CAV3,TBX1,WNT6,OSR1
2_Member	GO Biological Processes	GO:0001101	response to acid chemical	-3.02753	-0.170818	4/347	6899,7475,11211,130497	TBX1,WNT6,FZD10,OSR1
2_Member	GO Biological Processes	GO:2000027	regulation of animal organ morphogenesis	-2.38719	0	3/255	859,6899,7475	CAV3,TBX1,WNT6
2_Member	GO Biological Processes	GO:0002009	morphogenesis of an epithelium	-2.29984	0	4/551	859,6899,7475,130497	CAV3,TBX1,WNT6,OSR1
2_Member	GO Biological Processes	GO:0071396	cellular response to lipid	-2.13057	0	4/616	6899,7475,11211,130497	TBX1,WNT6,FZD10,OSR1
3_Summary	GO Biological Processes	GO:0010830	regulation of myotube differentiation	-4.13254	-0.86606	3/64	859,6899,338773,11202,130497,50805	CAV3,TBX1,TMEM119,KLK8,OSR1,IRX4
3_Member	GO Biological Processes	GO:0010830	regulation of myotube differentiation	-4.13254	-0.86606	3/64	859,6899,338773	CAV3,TBX1,TMEM119
3_Member	GO Biological Processes	GO:0014902	myotube differentiation	-3.36782	-0.349744	3/116	859,6899,338773	CAV3,TBX1,TMEM119
3_Member	GO Biological Processes	GO:0051153	regulation of striated muscle cell differentiation	-3.32476	-0.327877	3/120	859,6899,338773	CAV3,TBX1,TMEM119
3_Member	GO Biological Processes	GO:0051147	regulation of muscle cell differentiation	-2.78118	0	3/185	859,6899,338773	CAV3,TBX1,TMEM119
3_Member	GO Biological Processes	GO:0045596	negative regulation of cell differentiation	-2.60036	0	5/759	859,6899,11202,130497,338773	CAV3,TBX1,KLK8,OSR1,TMEM119
3_Member	GO Biological Processes	GO:0051146	striated muscle cell differentiation	-2.21152	0	3/295	859,6899,338773	CAV3,TBX1,TMEM119
3_Member	GO Biological Processes	GO:0007507	heart development	-2.19826	0	4/589	859,6899,50805,130497	CAV3,TBX1,IRX4,OSR1
4_Summary	Reactome Gene Sets	R-HSA-373080	Class B/2 (Secretin family receptors)	-3.6227	-0.534045	3/95	2691,7475,11211,859,259287	GHRH,WNT6,FZD10,CAV3,TAS2R41
4_Member	Reactome Gene Sets	R-HSA-373080	Class B/2 (Secretin family receptors)	-3.6227	-0.534045	3/95	2691,7475,11211	GHRH,WNT6,FZD10
4_Member	KEGG Pathway	hsa05205	Proteoglycans in cancer	-2.66628	0	3/203	859,7475,11211	CAV3,WNT6,FZD10
4_Member	Reactome Gene Sets	R-HSA-500792	GPCR ligand binding	-2.55577	0	4/467	2691,7475,11211,259287	GHRH,WNT6,FZD10,TAS2R41
5_Summary	GO Biological Processes	GO:0001708	cell fate specification	-3.55704	-0.49321	3/100	3226,6899,167826,7475	HOXC10,TBX1,OLIG3,WNT6
5_Member	GO Biological Processes	GO:0001708	cell fate specification	-3.55704	-0.49321	3/100	3226,6899,167826	HOXC10,TBX1,OLIG3
5_Member	GO Biological Processes	GO:0045165	cell fate commitment	-3.41178	-0.371424	4/274	3226,6899,7475,167826	HOXC10,TBX1,WNT6,OLIG3
6_Summary	GO Biological Processes	GO:0032412	regulation of ion transmembrane transporter activity	-2.3406	0	3/265	859,3736,130497	CAV3,KCNA1,OSR1
6_Member	GO Biological Processes	GO:0032412	regulation of ion transmembrane transporter activity	-2.3406	0	3/265	859,3736,130497	CAV3,KCNA1,OSR1
6_Member	GO Biological Processes	GO:0022898	regulation of transmembrane transporter activity	-2.30027	0	3/274	859,3736,130497	CAV3,KCNA1,OSR1
6_Member	GO Biological Processes	GO:0032409	regulation of transporter activity	-2.23615	0	3/289	859,3736,130497	CAV3,KCNA1,OSR1
6_Member	GO Biological Processes	GO:1904062	regulation of cation transmembrane transport	-2.02886	0	3/344	859,3736,130497	CAV3,KCNA1,OSR1

## Sheet: colon (sigmoid)
GroupID	Category	Term	Description	LogP	Log(q-value)	InTerm_InList	Genes	Symbols
1_Summary	Reactome Gene Sets	R-HSA-2299718	Condensation of Prophase Chromosomes	-3.42996	0	3/74	983,8359,8366,3174,4085	CDK1,H4C1,H4C2,HNF4G,MAD2L1
1_Member	Reactome Gene Sets	R-HSA-2299718	Condensation of Prophase Chromosomes	-3.42996	0	3/74	983,8359,8366	CDK1,H4C1,H4C2
1_Member	Reactome Gene Sets	R-HSA-69473	G2/M DNA damage checkpoint	-3.11253	0	3/95	983,8359,8366	CDK1,H4C1,H4C2
1_Member	GO Biological Processes	GO:0006352	DNA-templated transcription, initiation	-2.88106	0	4/253	983,3174,8359,8366	CDK1,HNF4G,H4C1,H4C2
1_Member	Reactome Gene Sets	R-HSA-69620	Cell Cycle Checkpoints	-2.64845	0	4/293	983,4085,8359,8366	CDK1,MAD2L1,H4C1,H4C2
1_Member	Reactome Gene Sets	R-HSA-68875	Mitotic Prophase	-2.61109	0	3/142	983,8359,8366	CDK1,H4C1,H4C2
1_Member	Reactome Gene Sets	R-HSA-69481	G2/M Checkpoints	-2.40541	0	3/168	983,8359,8366	CDK1,H4C1,H4C2
1_Member	KEGG Pathway	hsa05203	Viral carcinogenesis	-2.18925	0	3/201	983,8359,8366	CDK1,H4C1,H4C2
1_Member	GO Biological Processes	GO:0006323	DNA packaging	-2.13136	0	3/211	983,8359,8366	CDK1,H4C1,H4C2
1_Member	Reactome Gene Sets	R-HSA-68886	M Phase	-2.10631	0	4/417	983,4085,8359,8366	CDK1,MAD2L1,H4C1,H4C2
2_Summary	Reactome Gene Sets	R-HSA-6803157	Antimicrobial peptides	-3.07331	0	3/98	5266,245913,245932	PI3,DEFB110,DEFB119
2_Member	Reactome Gene Sets	R-HSA-6803157	Antimicrobial peptides	-3.07331	0	3/98	5266,245913,245932	PI3,DEFB110,DEFB119
3_Summary	GO Biological Processes	GO:0071902	positive regulation of protein serine/threonine kinase activity	-2.40315	0	4/343	983,1164,64223,389400	CDK1,CKS2,MLST8,GFRAL
3_Member	GO Biological Processes	GO:0071902	positive regulation of protein serine/threonine kinase activity	-2.40315	0	4/343	983,1164,64223,389400	CDK1,CKS2,MLST8,GFRAL

## Sheet: colon (transverse)
GroupID	Category	Term	Description	LogP	Log(q-value)	InTerm_InList	Genes	Symbols
1_Summary	Reactome Gene Sets	R-HSA-1461957	Beta defensins	-4.19928	0	3/40	245911,245929,245930	DEFB108B,DEFB115,DEFB116
1_Member	Reactome Gene Sets	R-HSA-1461957	Beta defensins	-4.19928	0	3/40	245911,245929,245930	DEFB108B,DEFB115,DEFB116
1_Member	Reactome Gene Sets	R-HSA-1461973	Defensins	-3.88192	0	3/51	245911,245929,245930	DEFB108B,DEFB115,DEFB116
1_Member	Reactome Gene Sets	R-HSA-6803157	Antimicrobial peptides	-3.04593	0	3/98	245911,245929,245930	DEFB108B,DEFB115,DEFB116
2_Summary	Canonical Pathways	M3468	NABA ECM REGULATORS	-2.94363	0	4/238	4312,10855,10863,27299	MMP1,HPSE,ADAM28,ADAMDEC1
2_Member	Canonical Pathways	M3468	NABA ECM REGULATORS	-2.94363	0	4/238	4312,10855,10863,27299	MMP1,HPSE,ADAM28,ADAMDEC1
3_Summary	GO Biological Processes	GO:0051897	positive regulation of protein kinase B signaling	-2.3158	0	3/177	10855,50852,389400	HPSE,TRAT1,GFRAL
3_Member	GO Biological Processes	GO:0051897	positive regulation of protein kinase B signaling	-2.3158	0	3/177	10855,50852,389400	HPSE,TRAT1,GFRAL

## Sheet: heart
GroupID	Category	Term	Description	LogP	Log(q-value)	InTerm_InList	Genes	Symbols
1_Summary	GO Biological Processes	GO:0007156	homophilic cell adhesion via plasma membrane adhesion molecules	-20.8396	-16.5205	16/168	8641,9708,26025,56099,56100,56102,56103,56104,56105,56106,56107,56108,56109,56110,56111,56113	PCDHGB4,PCDHGA8,PCDHGA12,PCDHGB7,PCDHGB6,PCDHGB3,PCDHGB2,PCDHGB1,PCDHGA11,PCDHGA10,PCDHGA9,PCDHGA7,PCDHGA6,PCDHGA5,PCDHGA4,PCDHGA2
1_Member	GO Biological Processes	GO:0007156	homophilic cell adhesion via plasma membrane adhesion molecules	-20.8396	-16.5205	16/168	8641,9708,26025,56099,56100,56102,56103,56104,56105,56106,56107,56108,56109,56110,56111,56113	PCDHGB4,PCDHGA8,PCDHGA12,PCDHGB7,PCDHGB6,PCDHGB3,PCDHGB2,PCDHGB1,PCDHGA11,PCDHGA10,PCDHGA9,PCDHGA7,PCDHGA6,PCDHGA5,PCDHGA4,PCDHGA2
1_Member	GO Biological Processes	GO:0098742	cell-cell adhesion via plasma-membrane adhesion molecules	-17.3679	-13.3498	16/275	8641,9708,26025,56099,56100,56102,56103,56104,56105,56106,56107,56108,56109,56110,56111,56113	PCDHGB4,PCDHGA8,PCDHGA12,PCDHGB7,PCDHGB6,PCDHGB3,PCDHGB2,PCDHGB1,PCDHGA11,PCDHGA10,PCDHGA9,PCDHGA7,PCDHGA6,PCDHGA5,PCDHGA4,PCDHGA2
2_Summary	GO Biological Processes	GO:0006941	striated muscle contraction	-7.93063	-4.08865	8/176	775,2257,3741,4624,6262,6331,7273,9172,478,129446,53405,57158,118461,645745	CACNA1C,FGF12,KCNA5,MYH6,RYR2,SCN5A,TTN,MYOM2,ATP1A3,XIRP2,CLIC5,JPH2,C10orf71,MT1HL1
2_Member	GO Biological Processes	GO:0006941	striated muscle contraction	-7.93063	-4.08865	8/176	775,2257,3741,4624,6262,6331,7273,9172	CACNA1C,FGF12,KCNA5,MYH6,RYR2,SCN5A,TTN,MYOM2
2_Member	GO Biological Processes	GO:0070252	actin-mediated cell contraction	-7.78788	-4.07084	7/118	775,2257,3741,4624,6262,6331,7273	CACNA1C,FGF12,KCNA5,MYH6,RYR2,SCN5A,TTN
2_Member	GO Biological Processes	GO:0060048	cardiac muscle contraction	-7.31687	-3.77591	7/138	775,2257,3741,4624,6262,6331,7273	CACNA1C,FGF12,KCNA5,MYH6,RYR2,SCN5A,TTN
2_Member	GO Biological Processes	GO:0030048	actin filament-based movement	-7.0878	-3.61379	7/149	775,2257,3741,4624,6262,6331,7273	CACNA1C,FGF12,KCNA5,MYH6,RYR2,SCN5A,TTN
2_Member	GO Biological Processes	GO:0086014	atrial cardiac muscle cell action potential	-6.80629	-3.48718	4/20	775,3741,6262,6331	CACNA1C,KCNA5,RYR2,SCN5A
2_Member	GO Biological Processes	GO:0086026	atrial cardiac muscle cell to AV node cell signaling	-6.80629	-3.48718	4/20	775,3741,6262,6331	CACNA1C,KCNA5,RYR2,SCN5A
2_Member	GO Biological Processes	GO:0086066	atrial cardiac muscle cell to AV node cell communication	-6.80629	-3.48718	4/20	775,3741,6262,6331	CACNA1C,KCNA5,RYR2,SCN5A
2_Member	GO Biological Processes	GO:0086002	cardiac muscle cell action potential involved in contraction	-6.57698	-3.33706	5/56	775,2257,3741,6262,6331	CACNA1C,FGF12,KCNA5,RYR2,SCN5A
2_Member	GO Biological Processes	GO:0086065	cell communication involved in cardiac conduction	-6.53793	-3.33277	5/57	478,775,3741,6262,6331	ATP1A3,CACNA1C,KCNA5,RYR2,SCN5A
2_Member	GO Biological Processes	GO:0060047	heart contraction	-6.33062	-3.15764	8/284	478,775,2257,3741,4624,6262,6331,7273	ATP1A3,CACNA1C,FGF12,KCNA5,MYH6,RYR2,SCN5A,TTN
2_Member	GO Biological Processes	GO:0003015	heart process	-6.21718	-3.10102	8/294	478,775,2257,3741,4624,6262,6331,7273	ATP1A3,CACNA1C,FGF12,KCNA5,MYH6,RYR2,SCN5A,TTN
2_Member	GO Biological Processes	GO:0086003	cardiac muscle cell contraction	-6.11894	-3.05492	5/69	775,2257,3741,6262,6331	CACNA1C,FGF12,KCNA5,RYR2,SCN5A
2_Member	Reactome Gene Sets	R-HSA-397014	Muscle contraction	-6.11876	-3.05492	7/207	478,775,2257,4624,6262,6331,7273	ATP1A3,CACNA1C,FGF12,MYH6,RYR2,SCN5A,TTN
2_Member	GO Biological Processes	GO:0086019	cell-cell signaling involved in cardiac conduction	-5.94534	-2.95153	4/32	775,3741,6262,6331	CACNA1C,KCNA5,RYR2,SCN5A
2_Member	GO Biological Processes	GO:0086001	cardiac muscle cell action potential	-5.93752	-2.95153	5/75	775,2257,3741,6262,6331	CACNA1C,FGF12,KCNA5,RYR2,SCN5A
2_Member	GO Biological Processes	GO:0086015	SA node cell action potential	-5.92822	-2.95153	3/9	3741,6262,6331	KCNA5,RYR2,SCN5A
2_Member	GO Biological Processes	GO:0086018	SA node cell to atrial cardiac muscle cell signaling	-5.92822	-2.95153	3/9	3741,6262,6331	KCNA5,RYR2,SCN5A
2_Member	GO Biological Processes	GO:0086070	SA node cell to atrial cardiac muscle cell communication	-5.77408	-2.84205	3/10	3741,6262,6331	KCNA5,RYR2,SCN5A
2_Member	GO Biological Processes	GO:0086016	AV node cell action potential	-5.63654	-2.7488	3/11	775,6262,6331	CACNA1C,RYR2,SCN5A
2_Member	GO Biological Processes	GO:0086027	AV node cell to bundle of His cell signaling	-5.63654	-2.7488	3/11	775,6262,6331	CACNA1C,RYR2,SCN5A
2_Member	GO Biological Processes	GO:0006936	muscle contraction	-5.56941	-2.7127	8/359	775,2257,3741,4624,6262,6331,7273,9172	CACNA1C,FGF12,KCNA5,MYH6,RYR2,SCN5A,TTN,MYOM2
2_Member	GO Biological Processes	GO:0086067	AV node cell to bundle of His cell communication	-5.39918	-2.55719	3/13	775,6262,6331	CACNA1C,RYR2,SCN5A
2_Member	GO Biological Processes	GO:0002027	regulation of heart rate	-5.297	-2.46926	5/101	775,3741,4624,6262,6331	CACNA1C,KCNA5,MYH6,RYR2,SCN5A
2_Member	GO Biological Processes	GO:0098900	regulation of action potential	-4.95531	-2.14135	4/56	775,2257,6262,6331	CACNA1C,FGF12,RYR2,SCN5A
2_Member	GO Biological Processes	GO:0035637	multicellular organismal signaling	-4.93483	-2.13424	6/206	478,775,2257,3741,6262,6331	ATP1A3,CACNA1C,FGF12,KCNA5,RYR2,SCN5A
2_Member	GO Biological Processes	GO:0003012	muscle system process	-4.77073	-1.9831	8/462	775,2257,3741,4624,6262,6331,7273,9172	CACNA1C,FGF12,KCNA5,MYH6,RYR2,SCN5A,TTN,MYOM2
2_Member	GO Biological Processes	GO:0001508	action potential	-4.68356	-1.92076	5/135	775,2257,3741,6262,6331	CACNA1C,FGF12,KCNA5,RYR2,SCN5A
2_Member	Reactome Gene Sets	R-HSA-5576891	Cardiac conduction	-4.62248	-1.87157	5/139	478,775,2257,6262,6331	ATP1A3,CACNA1C,FGF12,RYR2,SCN5A
2_Member	KEGG Pathway	hsa04261	Adrenergic signaling in cardiomyocytes	-4.54871	-1.80938	5/144	478,775,4624,6262,6331	ATP1A3,CACNA1C,MYH6,RYR2,SCN5A
2_Member	GO Biological Processes	GO:0086064	cell communication by electrical coupling involved in cardiac conduction	-4.50296	-1.77492	3/25	478,775,6262	ATP1A3,CACNA1C,RYR2
2_Member	GO Biological Processes	GO:0061337	cardiac conduction	-4.49164	-1.77459	5/148	478,775,3741,6262,6331	ATP1A3,CACNA1C,KCNA5,RYR2,SCN5A
2_Member	GO Biological Processes	GO:0008016	regulation of heart contraction	-4.42255	-1.71623	6/254	478,775,3741,4624,6262,6331	ATP1A3,CACNA1C,KCNA5,MYH6,RYR2,SCN5A
2_Member	KEGG Pathway	hsa04260	Cardiac muscle contraction	-4.3836	-1.68775	4/78	478,775,4624,6262	ATP1A3,CACNA1C,MYH6,RYR2
2_Member	GO Biological Processes	GO:0008015	blood circulation	-4.26706	-1.60116	8/544	478,775,2257,3741,4624,6262,6331,7273	ATP1A3,CACNA1C,FGF12,KCNA5,MYH6,RYR2,SCN5A,TTN
2_Member	GO Biological Processes	GO:0003013	circulatory system process	-4.21166	-1.56465	8/554	478,775,2257,3741,4624,6262,6331,7273	ATP1A3,CACNA1C,FGF12,KCNA5,MYH6,RYR2,SCN5A,TTN
2_Member	GO Biological Processes	GO:0010644	cell communication by electrical coupling	-4.17453	-1.54562	3/32	478,775,6262	ATP1A3,CACNA1C,RYR2
2_Member	GO Biological Processes	GO:1903522	regulation of blood circulation	-4.01485	-1.41174	6/301	478,775,3741,4624,6262,6331	ATP1A3,CACNA1C,KCNA5,MYH6,RYR2,SCN5A
2_Member	GO Biological Processes	GO:0086005	ventricular cardiac muscle cell action potential	-3.94844	-1.36173	3/38	775,6262,6331	CACNA1C,RYR2,SCN5A
2_Member	GO Biological Processes	GO:0086091	regulation of heart rate by cardiac conduction	-3.94844	-1.36173	3/38	775,3741,6331	CACNA1C,KCNA5,SCN5A
2_Member	GO Biological Processes	GO:0030029	actin filament-based process	-3.91667	-1.33792	9/785	775,2257,3741,4624,6262,6331,7273,9172,129446	CACNA1C,FGF12,KCNA5,MYH6,RYR2,SCN5A,TTN,MYOM2,XIRP2
2_Member	GO Biological Processes	GO:0086004	regulation of cardiac muscle cell contraction	-3.78703	-1.21611	3/43	775,6262,6331	CACNA1C,RYR2,SCN5A
2_Member	Reactome Gene Sets	R-HSA-5576892	Phase 0 - rapid depolarisation	-3.75712	-1.19389	3/44	775,2257,6331	CACNA1C,FGF12,SCN5A
2_Member	GO Biological Processes	GO:0034765	regulation of ion transmembrane transport	-3.74055	-1.18488	7/484	775,2257,3741,6262,6331,53405,57158	CACNA1C,FGF12,KCNA5,RYR2,SCN5A,CLIC5,JPH2
2_Member	GO Biological Processes	GO:1903115	regulation of actin filament-based movement	-3.6715	-1.13055	3/47	775,6262,6331	CACNA1C,RYR2,SCN5A
2_Member	GO Biological Processes	GO:0010959	regulation of metal ion transport	-3.36153	-0.848606	6/398	775,2257,3741,6262,6331,57158	CACNA1C,FGF12,KCNA5,RYR2,SCN5A,JPH2
2_Member	GO Biological Processes	GO:0034762	regulation of transmembrane transport	-3.30269	-0.809663	7/572	775,2257,3741,6262,6331,53405,57158	CACNA1C,FGF12,KCNA5,RYR2,SCN5A,CLIC5,JPH2
2_Member	GO Biological Processes	GO:0042391	regulation of membrane potential	-3.11778	-0.643767	6/443	478,775,2257,3741,6262,6331	ATP1A3,CACNA1C,FGF12,KCNA5,RYR2,SCN5A
2_Member	GO Biological Processes	GO:0044057	regulation of system process	-3.10858	-0.640732	7/617	478,775,2257,3741,4624,6262,6331	ATP1A3,CACNA1C,FGF12,KCNA5,MYH6,RYR2,SCN5A
2_Member	GO Biological Processes	GO:0051279	regulation of release of sequestered calcium ion into cytosol	-2.97616	-0.52629	3/81	775,6262,57158	CACNA1C,RYR2,JPH2
2_Member	GO Biological Processes	GO:0055117	regulation of cardiac muscle contraction	-2.96073	-0.522442	3/82	775,6262,6331	CACNA1C,RYR2,SCN5A
2_Member	KEGG Pathway	hsa04911	Insulin secretion	-2.91562	-0.483004	3/85	478,775,6262	ATP1A3,CACNA1C,RYR2
2_Member	GO Biological Processes	GO:0051899	membrane depolarization	-2.83026	-0.403253	3/91	775,2257,6331	CACNA1C,FGF12,SCN5A
2_Member	GO Biological Processes	GO:1904062	regulation of cation transmembrane transport	-2.80262	-0.381143	5/344	775,2257,6262,6331,57158	CACNA1C,FGF12,RYR2,SCN5A,JPH2
2_Member	GO Biological Processes	GO:0043269	regulation of ion transport	-2.79187	-0.375857	7/700	775,2257,3741,6262,6331,53405,57158	CACNA1C,FGF12,KCNA5,RYR2,SCN5A,CLIC5,JPH2
2_Member	GO Biological Processes	GO:0006942	regulation of striated muscle contraction	-2.75071	-0.340091	3/97	775,6262,6331	CACNA1C,RYR2,SCN5A
2_Member	GO Biological Processes	GO:0010522	regulation of calcium ion transport into cytosol	-2.70055	-0.295255	3/101	775,6262,57158	CACNA1C,RYR2,JPH2
2_Member	GO Biological Processes	GO:0019722	calcium-mediated signaling	-2.65879	-0.26396	4/222	775,6262,57158,118461	CACNA1C,RYR2,JPH2,C10orf71
2_Member	GO Biological Processes	GO:0098662	inorganic cation transmembrane transport	-2.56832	-0.193698	7/767	478,775,2257,3741,6262,6331,57158	ATP1A3,CACNA1C,FGF12,KCNA5,RYR2,SCN5A,JPH2
2_Member	GO Biological Processes	GO:0006875	cellular metal ion homeostasis	-2.46669	-0.10183	6/596	478,775,3741,6262,57158,645745	ATP1A3,CACNA1C,KCNA5,RYR2,JPH2,MT1HL1
2_Member	GO Biological Processes	GO:0051209	release of sequestered calcium ion into cytosol	-2.38135	-0.0212892	3/131	775,6262,57158	CACNA1C,RYR2,JPH2
2_Member	GO Biological Processes	GO:0051283	negative regulation of sequestering of calcium ion	-2.37212	-0.0168055	3/132	775,6262,57158	CACNA1C,RYR2,JPH2
2_Member	GO Biological Processes	GO:0051282	regulation of sequestering of calcium ion	-2.35389	-0.00791165	3/134	775,6262,57158	CACNA1C,RYR2,JPH2
2_Member	GO Biological Processes	GO:0051208	sequestering of calcium ion	-2.32709	0	3/137	775,6262,57158	CACNA1C,RYR2,JPH2
2_Member	GO Biological Processes	GO:0043270	positive regulation of ion transport	-2.31538	0	4/277	2257,6262,6331,57158	FGF12,RYR2,SCN5A,JPH2
2_Member	GO Biological Processes	GO:0035725	sodium ion transmembrane transport	-2.25864	0	3/145	478,2257,6331	ATP1A3,FGF12,SCN5A
2_Member	GO Biological Processes	GO:0097553	calcium ion transmembrane import into cytosol	-2.24218	0	3/147	775,6262,57158	CACNA1C,RYR2,JPH2
2_Member	GO Biological Processes	GO:0055065	metal ion homeostasis	-2.22741	0	6/668	478,775,3741,6262,57158,645745	ATP1A3,CACNA1C,KCNA5,RYR2,JPH2,MT1HL1
2_Member	GO Biological Processes	GO:0030003	cellular cation homeostasis	-2.21507	0	6/672	478,775,3741,6262,57158,645745	ATP1A3,CACNA1C,KCNA5,RYR2,JPH2,MT1HL1
2_Member	GO Biological Processes	GO:0006873	cellular ion homeostasis	-2.17562	0	6/685	478,775,3741,6262,57158,645745	ATP1A3,CACNA1C,KCNA5,RYR2,JPH2,MT1HL1
2_Member	GO Biological Processes	GO:1903169	regulation of calcium ion transmembrane transport	-2.16338	0	3/157	775,6262,57158	CACNA1C,RYR2,JPH2
2_Member	GO Biological Processes	GO:0060402	calcium ion transport into cytosol	-2.09707	0	3/166	775,6262,57158	CACNA1C,RYR2,JPH2
2_Member	GO Biological Processes	GO:0072503	cellular divalent inorganic cation homeostasis	-2.08819	0	5/507	775,3741,6262,57158,645745	CACNA1C,KCNA5,RYR2,JPH2,MT1HL1
2_Member	GO Biological Processes	GO:0006937	regulation of muscle contraction	-2.05504	0	3/172	775,6262,6331	CACNA1C,RYR2,SCN5A
2_Member	GO Biological Processes	GO:0072507	divalent inorganic cation homeostasis	-2.02332	0	5/526	775,3741,6262,57158,645745	CACNA1C,KCNA5,RYR2,JPH2,MT1HL1
2_Member	GO Biological Processes	GO:0060401	cytosolic calcium ion transport	-2.00148	0	3/180	775,6262,57158	CACNA1C,RYR2,JPH2
3_Summary	GO Biological Processes	GO:0048739	cardiac muscle fiber development	-7.63168	-4.01155	4/13	4624,7273,9172,84700,775,2257,6262,6331,50805,57158,129446,51725	MYH6,TTN,MYOM2,MYO18B,CACNA1C,FGF12,RYR2,SCN5A,IRX4,JPH2,XIRP2,FBXO40
3_Member	GO Biological Processes	GO:0048739	cardiac muscle fiber development	-7.63168	-4.01155	4/13	4624,7273,9172,84700	MYH6,TTN,MYOM2,MYO18B
3_Member	GO Biological Processes	GO:0007507	heart development	-6.75507	-3.47736	11/589	775,2257,4624,6262,6331,7273,9172,50805,57158,84700,129446	CACNA1C,FGF12,MYH6,RYR2,SCN5A,TTN,MYOM2,IRX4,JPH2,MYO18B,XIRP2
3_Member	GO Biological Processes	GO:0055008	cardiac muscle tissue morphogenesis	-6.21601	-3.10102	5/66	4624,6262,7273,9172,129446	MYH6,RYR2,TTN,MYOM2,XIRP2
3_Member	GO Biological Processes	GO:0060415	muscle tissue morphogenesis	-5.7977	-2.84205	5/80	4624,6262,7273,9172,129446	MYH6,RYR2,TTN,MYOM2,XIRP2
3_Member	GO Biological Processes	GO:0048738	cardiac muscle tissue development	-5.76322	-2.84205	7/234	4624,6262,7273,9172,57158,84700,129446	MYH6,RYR2,TTN,MYOM2,JPH2,MYO18B,XIRP2
3_Member	GO Biological Processes	GO:0048644	muscle organ morphogenesis	-5.61673	-2.74479	5/87	4624,6262,7273,9172,129446	MYH6,RYR2,TTN,MYOM2,XIRP2
3_Member	GO Biological Processes	GO:0048747	muscle fiber development	-4.75089	-1.97586	4/63	4624,7273,9172,84700	MYH6,TTN,MYOM2,MYO18B
3_Member	GO Biological Processes	GO:0014706	striated muscle tissue development	-4.32371	-1.63807	7/390	4624,6262,7273,9172,57158,84700,129446	MYH6,RYR2,TTN,MYOM2,JPH2,MYO18B,XIRP2
3_Member	KEGG Pathway	hsa05410	Hypertrophic cardiomyopathy (HCM)	-4.27758	-1.60193	4/83	775,4624,6262,7273	CACNA1C,MYH6,RYR2,TTN
3_Member	GO Biological Processes	GO:0055013	cardiac muscle cell development	-4.21716	-1.56465	4/86	4624,7273,9172,84700	MYH6,TTN,MYOM2,MYO18B
3_Member	GO Biological Processes	GO:0060537	muscle tissue development	-4.19375	-1.55588	7/409	4624,6262,7273,9172,57158,84700,129446	MYH6,RYR2,TTN,MYOM2,JPH2,MYO18B,XIRP2
3_Member	KEGG Pathway	hsa05414	Dilated cardiomyopathy	-4.13999	-1.51985	4/90	775,4624,6262,7273	CACNA1C,MYH6,RYR2,TTN
3_Member	GO Biological Processes	GO:0055006	cardiac cell development	-4.10275	-1.49122	4/92	4624,7273,9172,84700	MYH6,TTN,MYOM2,MYO18B
3_Member	GO Biological Processes	GO:0045214	sarcomere organization	-3.6715	-1.13055	3/47	4624,7273,9172	MYH6,TTN,MYOM2
3_Member	GO Biological Processes	GO:0061061	muscle structure development	-3.61741	-1.08364	8/676	4624,6262,7273,9172,51725,57158,84700,129446	MYH6,RYR2,TTN,MYOM2,FBXO40,JPH2,MYO18B,XIRP2
3_Member	GO Biological Processes	GO:0055007	cardiac muscle cell differentiation	-3.53668	-1.00996	4/129	4624,7273,9172,84700	MYH6,TTN,MYOM2,MYO18B
3_Member	GO Biological Processes	GO:0003231	cardiac ventricle development	-3.51122	-0.991459	4/131	4624,6262,6331,129446	MYH6,RYR2,SCN5A,XIRP2
3_Member	GO Biological Processes	GO:0003007	heart morphogenesis	-3.33885	-0.83266	5/261	4624,6262,7273,9172,129446	MYH6,RYR2,TTN,MYOM2,XIRP2
3_Member	GO Biological Processes	GO:0007517	muscle organ development	-3.31594	-0.816374	6/406	4624,6262,7273,9172,57158,129446	MYH6,RYR2,TTN,MYOM2,JPH2,XIRP2
3_Member	GO Biological Processes	GO:0030239	myofibril assembly	-3.19738	-0.710787	3/68	4624,7273,9172	MYH6,TTN,MYOM2
3_Member	GO Biological Processes	GO:0035051	cardiocyte differentiation	-3.163	-0.682743	4/162	4624,7273,9172,84700	MYH6,TTN,MYOM2,MYO18B
3_Member	GO Biological Processes	GO:0055002	striated muscle cell development	-3.08484	-0.62307	4/170	4624,7273,9172,84700	MYH6,TTN,MYOM2,MYO18B
3_Member	GO Biological Processes	GO:0003205	cardiac chamber development	-3.05657	-0.600782	4/173	4624,6262,6331,129446	MYH6,RYR2,SCN5A,XIRP2
3_Member	GO Biological Processes	GO:0055001	muscle cell development	-2.96604	-0.522442	4/183	4624,7273,9172,84700	MYH6,TTN,MYOM2,MYO18B
3_Member	GO Biological Processes	GO:0003300	cardiac muscle hypertrophy	-2.6643	-0.264273	3/104	4624,6262,7273	MYH6,RYR2,TTN
3_Member	GO Biological Processes	GO:0014897	striated muscle hypertrophy	-2.62916	-0.239474	3/107	4624,6262,7273	MYH6,RYR2,TTN
3_Member	GO Biological Processes	GO:0014896	muscle hypertrophy	-2.60632	-0.221709	3/109	4624,6262,7273	MYH6,RYR2,TTN
3_Member	GO Biological Processes	GO:0042692	muscle cell differentiation	-2.57548	-0.195898	5/388	4624,7273,9172,51725,84700	MYH6,TTN,MYOM2,FBXO40,MYO18B
3_Member	GO Biological Processes	GO:0010927	cellular component assembly involved in morphogenesis	-2.56195	-0.192238	3/113	4624,7273,9172	MYH6,TTN,MYOM2
3_Member	GO Biological Processes	GO:0051592	response to calcium ion	-2.25038	0	3/146	6262,6331,7273	RYR2,SCN5A,TTN
3_Member	GO Biological Processes	GO:0051146	striated muscle cell differentiation	-2.21962	0	4/295	4624,7273,9172,84700	MYH6,TTN,MYOM2,MYO18B
4_Summary	GO Biological Processes	GO:0098754	detoxification	-2.36297	-0.0123463	3/133	2944,137902,645745	GSTM1,PXDNL,MT1HL1
4_Member	GO Biological Processes	GO:0098754	detoxification	-2.36297	-0.0123463	3/133	2944,137902,645745	GSTM1,PXDNL,MT1HL1

## Sheet: hypothalamus
GroupID	Category	Term	Description	LogP	Log(q-value)	InTerm_InList	Genes	Symbols
1_Summary	GO Biological Processes	GO:0048812	neuron projection morphogenesis	-4.06016	-0.288362	7/658	1501,1826,5015,9638,26050,80725,84258	CTNND2,DSCAM,OTX2,FEZ1,SLITRK5,SRCIN1,SYT3
1_Member	GO Biological Processes	GO:0048812	neuron projection morphogenesis	-4.06016	-0.288362	7/658	1501,1826,5015,9638,26050,80725,84258	CTNND2,DSCAM,OTX2,FEZ1,SLITRK5,SRCIN1,SYT3
1_Member	GO Biological Processes	GO:0048813	dendrite morphogenesis	-4.00818	-0.288362	4/147	1501,1826,26050,80725	CTNND2,DSCAM,SLITRK5,SRCIN1
1_Member	GO Biological Processes	GO:0120039	plasma membrane bounded cell projection morphogenesis	-4.00315	-0.288362	7/672	1501,1826,5015,9638,26050,80725,84258	CTNND2,DSCAM,OTX2,FEZ1,SLITRK5,SRCIN1,SYT3
1_Member	GO Biological Processes	GO:0048858	cell projection morphogenesis	-3.98711	-0.288362	7/676	1501,1826,5015,9638,26050,80725,84258	CTNND2,DSCAM,OTX2,FEZ1,SLITRK5,SRCIN1,SYT3
1_Member	GO Biological Processes	GO:0032990	cell part morphogenesis	-3.9085	-0.288362	7/696	1501,1826,5015,9638,26050,80725,84258	CTNND2,DSCAM,OTX2,FEZ1,SLITRK5,SRCIN1,SYT3
1_Member	GO Biological Processes	GO:0048667	cell morphogenesis involved in neuron differentiation	-3.39572	0	6/598	1501,1826,5015,9638,26050,80725	CTNND2,DSCAM,OTX2,FEZ1,SLITRK5,SRCIN1
1_Member	GO Biological Processes	GO:0016358	dendrite development	-3.13752	0	4/249	1501,1826,26050,80725	CTNND2,DSCAM,SLITRK5,SRCIN1
1_Member	GO Biological Processes	GO:0000904	cell morphogenesis involved in differentiation	-2.86509	0	6/756	1501,1826,5015,9638,26050,80725	CTNND2,DSCAM,OTX2,FEZ1,SLITRK5,SRCIN1
1_Member	GO Biological Processes	GO:0050808	synapse organization	-2.27287	0	4/431	1501,1826,26050,80725	CTNND2,DSCAM,SLITRK5,SRCIN1
2_Summary	GO Biological Processes	GO:0051962	positive regulation of nervous system development	-2.69827	0	5/552	1826,9638,26050,84258,339479,80725	DSCAM,FEZ1,SLITRK5,SYT3,BRINP3,SRCIN1
2_Member	GO Biological Processes	GO:0051962	positive regulation of nervous system development	-2.69827	0	5/552	1826,9638,26050,84258,339479	DSCAM,FEZ1,SLITRK5,SYT3,BRINP3
2_Member	GO Biological Processes	GO:0045666	positive regulation of neuron differentiation	-2.46646	0	4/380	1826,9638,84258,339479	DSCAM,FEZ1,SYT3,BRINP3
2_Member	GO Biological Processes	GO:0045664	regulation of neuron differentiation	-2.34569	0	5/667	1826,9638,80725,84258,339479	DSCAM,FEZ1,SRCIN1,SYT3,BRINP3
2_Member	GO Biological Processes	GO:0050769	positive regulation of neurogenesis	-2.09771	0	4/484	1826,9638,84258,339479	DSCAM,FEZ1,SYT3,BRINP3
2_Member	GO Biological Processes	GO:0010975	regulation of neuron projection development	-2.01396	0	4/512	1826,9638,80725,84258	DSCAM,FEZ1,SRCIN1,SYT3
3_Summary	GO Biological Processes	GO:0030900	forebrain development	-2.43023	0	4/389	5015,9638,26050,27164,1826	OTX2,FEZ1,SLITRK5,SALL3,DSCAM
3_Member	GO Biological Processes	GO:0030900	forebrain development	-2.43023	0	4/389	5015,9638,26050,27164	OTX2,FEZ1,SLITRK5,SALL3
3_Member	GO Biological Processes	GO:0007409	axonogenesis	-2.1164	0	4/478	1826,5015,9638,26050	DSCAM,OTX2,FEZ1,SLITRK5
3_Member	GO Biological Processes	GO:0021537	telencephalon development	-2.05216	0	3/260	9638,26050,27164	FEZ1,SLITRK5,SALL3
4_Summary	GO Biological Processes	GO:0071804	cellular potassium ion transport	-2.26765	0	3/217	1804,3766,259232	DPP6,KCNJ10,NALCN
4_Member	GO Biological Processes	GO:0071804	cellular potassium ion transport	-2.26765	0	3/217	1804,3766,259232	DPP6,KCNJ10,NALCN
4_Member	GO Biological Processes	GO:0071805	potassium ion transmembrane transport	-2.26765	0	3/217	1804,3766,259232	DPP6,KCNJ10,NALCN
4_Member	GO Biological Processes	GO:0006813	potassium ion transport	-2.11771	0	3/246	1804,3766,259232	DPP6,KCNJ10,NALCN

## Sheet: kidney
GroupID	Category	Term	Description	LogP	Log(q-value)	InTerm_InList	Genes	Symbols
1_Summary	GO Biological Processes	GO:0003002	regionalization	-13.085	-8.80813	14/354	2016,3199,3200,3211,3221,3223,3224,3225,3227,4036,4681,5076,6928,391723,3198,4982	EMX1,HOXA2,HOXA3,HOXB1,HOXC4,HOXC6,HOXC8,HOXC9,HOXC11,LRP2,NBL1,PAX2,HNF1B,HELT,HOXA1,TNFRSF11B
1_Member	GO Biological Processes	GO:0003002	regionalization	-13.085	-8.80813	14/354	2016,3199,3200,3211,3221,3223,3224,3225,3227,4036,4681,5076,6928,391723	EMX1,HOXA2,HOXA3,HOXB1,HOXC4,HOXC6,HOXC8,HOXC9,HOXC11,LRP2,NBL1,PAX2,HNF1B,HELT
1_Member	GO Biological Processes	GO:0007389	pattern specification process	-11.725	-7.74919	14/446	2016,3199,3200,3211,3221,3223,3224,3225,3227,4036,4681,5076,6928,391723	EMX1,HOXA2,HOXA3,HOXB1,HOXC4,HOXC6,HOXC8,HOXC9,HOXC11,LRP2,NBL1,PAX2,HNF1B,HELT
1_Member	GO Biological Processes	GO:0009952	anterior/posterior pattern specification	-10.0185	-6.21873	10/218	3199,3200,3211,3221,3223,3224,3225,3227,6928,391723	HOXA2,HOXA3,HOXB1,HOXC4,HOXC6,HOXC8,HOXC9,HOXC11,HNF1B,HELT
1_Member	GO Biological Processes	GO:0048706	embryonic skeletal system development	-9.14583	-5.47101	8/128	3198,3199,3200,3211,3221,3223,3225,3227	HOXA1,HOXA2,HOXA3,HOXB1,HOXC4,HOXC6,HOXC9,HOXC11
1_Member	GO Biological Processes	GO:0048704	embryonic skeletal system morphogenesis	-8.52136	-4.94346	7/96	3198,3199,3200,3211,3221,3225,3227	HOXA1,HOXA2,HOXA3,HOXB1,HOXC4,HOXC9,HOXC11
1_Member	GO Biological Processes	GO:0043009	chordate embryonic development	-7.49666	-4.00965	12/646	2016,3198,3199,3200,3211,3221,3223,3225,3227,4036,5076,6928	EMX1,HOXA1,HOXA2,HOXA3,HOXB1,HOXC4,HOXC6,HOXC9,HOXC11,LRP2,PAX2,HNF1B
1_Member	GO Biological Processes	GO:0048562	embryonic organ morphogenesis	-7.44143	-4.00965	9/300	3198,3199,3200,3211,3221,3225,3227,5076,6928	HOXA1,HOXA2,HOXA3,HOXB1,HOXC4,HOXC9,HOXC11,PAX2,HNF1B
1_Member	GO Biological Processes	GO:0009792	embryo development ending in birth or egg hatching	-7.36609	-3.9923	12/664	2016,3198,3199,3200,3211,3221,3223,3225,3227,4036,5076,6928	EMX1,HOXA1,HOXA2,HOXA3,HOXB1,HOXC4,HOXC6,HOXC9,HOXC11,LRP2,PAX2,HNF1B
1_Member	GO Biological Processes	GO:0048705	skeletal system morphogenesis	-7.00514	-3.68251	8/240	3198,3199,3200,3211,3221,3224,3225,3227	HOXA1,HOXA2,HOXA3,HOXB1,HOXC4,HOXC8,HOXC9,HOXC11
1_Member	GO Biological Processes	GO:0001501	skeletal system development	-6.3588	-3.08192	10/529	3198,3199,3200,3211,3221,3223,3224,3225,3227,4982	HOXA1,HOXA2,HOXA3,HOXB1,HOXC4,HOXC6,HOXC8,HOXC9,HOXC11,TNFRSF11B
1_Member	GO Biological Processes	GO:0021602	cranial nerve morphogenesis	-6.18283	-2.94734	4/29	3198,3200,3211,5076	HOXA1,HOXA3,HOXB1,PAX2
1_Member	GO Biological Processes	GO:0048568	embryonic organ development	-5.99788	-2.80018	9/445	3198,3199,3200,3211,3221,3225,3227,5076,6928	HOXA1,HOXA2,HOXA3,HOXB1,HOXC4,HOXC9,HOXC11,PAX2,HNF1B
1_Member	GO Biological Processes	GO:0048598	embryonic morphogenesis	-5.86337	-2.70044	10/600	3198,3199,3200,3211,3221,3225,3227,4036,5076,6928	HOXA1,HOXA2,HOXA3,HOXB1,HOXC4,HOXC9,HOXC11,LRP2,PAX2,HNF1B
1_Member	GO Biological Processes	GO:0021545	cranial nerve development	-5.17767	-2.04693	4/51	3198,3200,3211,5076	HOXA1,HOXA3,HOXB1,PAX2
1_Member	Reactome Gene Sets	R-HSA-5617472	Activation of anterior HOX genes in hindbrain development during early embryogenesis	-4.98651	-1.91375	5/121	3198,3199,3200,3211,3221	HOXA1,HOXA2,HOXA3,HOXB1,HOXC4
1_Member	Reactome Gene Sets	R-HSA-5619507	Activation of HOX genes during differentiation	-4.98651	-1.91375	5/121	3198,3199,3200,3211,3221	HOXA1,HOXA2,HOXA3,HOXB1,HOXC4
1_Member	GO Biological Processes	GO:0021675	nerve development	-4.42015	-1.39855	4/79	3198,3200,3211,5076	HOXA1,HOXA3,HOXB1,PAX2
2_Summary	GO Biological Processes	GO:0048645	animal organ formation	-4.83739	-1.79096	4/62	3200,3227,4036,5076,4982,6928,3198,5314,6492	HOXA3,HOXC11,LRP2,PAX2,TNFRSF11B,HNF1B,HOXA1,PKHD1,SIM1
2_Member	GO Biological Processes	GO:0048645	animal organ formation	-4.83739	-1.79096	4/62	3200,3227,4036,5076	HOXA3,HOXC11,LRP2,PAX2
2_Member	GO Biological Processes	GO:0010092	specification of animal organ identity	-4.10047	-1.14582	3/35	3227,4036,5076	HOXC11,LRP2,PAX2
2_Member	GO Biological Processes	GO:0110111	negative regulation of animal organ morphogenesis	-4.10047	-1.14582	3/35	4982,5076,6928	TNFRSF11B,PAX2,HNF1B
2_Member	GO Biological Processes	GO:0035148	tube formation	-3.34479	-0.410341	4/150	3198,4036,5076,6928	HOXA1,LRP2,PAX2,HNF1B
2_Member	GO Biological Processes	GO:0001822	kidney development	-3.24776	-0.332613	5/283	3227,5076,5314,6492,6928	HOXC11,PAX2,PKHD1,SIM1,HNF1B
2_Member	GO Biological Processes	GO:0072001	renal system development	-3.18635	-0.307416	5/292	3227,5076,5314,6492,6928	HOXC11,PAX2,PKHD1,SIM1,HNF1B
2_Member	GO Biological Processes	GO:0001655	urogenital system development	-2.94872	-0.0868199	5/330	3227,5076,5314,6492,6928	HOXC11,PAX2,PKHD1,SIM1,HNF1B
2_Member	GO Biological Processes	GO:0001656	metanephros development	-2.87287	-0.0431515	3/91	3227,5076,6928	HOXC11,PAX2,HNF1B
2_Member	GO Biological Processes	GO:0001657	ureteric bud development	-2.78039	0	3/98	5076,6492,6928	PAX2,SIM1,HNF1B
2_Member	GO Biological Processes	GO:0072163	mesonephric epithelium development	-2.76775	0	3/99	5076,6492,6928	PAX2,SIM1,HNF1B
2_Member	GO Biological Processes	GO:0072164	mesonephric tubule development	-2.76775	0	3/99	5076,6492,6928	PAX2,SIM1,HNF1B
2_Member	GO Biological Processes	GO:0001823	mesonephros development	-2.71855	0	3/103	5076,6492,6928	PAX2,SIM1,HNF1B
2_Member	GO Biological Processes	GO:2000027	regulation of animal organ morphogenesis	-2.49598	0	4/255	3227,4982,5076,6928	HOXC11,TNFRSF11B,PAX2,HNF1B
2_Member	GO Biological Processes	GO:0001838	embryonic epithelial tube formation	-2.48011	0	3/125	4036,5076,6928	LRP2,PAX2,HNF1B
2_Member	GO Biological Processes	GO:0072175	epithelial tube formation	-2.40447	0	3/133	4036,5076,6928	LRP2,PAX2,HNF1B
2_Member	GO Biological Processes	GO:0072073	kidney epithelium development	-2.32508	0	3/142	5076,6492,6928	PAX2,SIM1,HNF1B
2_Member	GO Biological Processes	GO:0016331	morphogenesis of embryonic epithelium	-2.25101	0	3/151	4036,5076,6928	LRP2,PAX2,HNF1B
3_Summary	Reactome Gene Sets	R-HSA-425366	Transport of bile salts and organic acids, metal ions and amine compounds	-4.2952	-1.29708	4/85	6540,9058,9376,340024,771,4036	SLC6A13,SLC13A2,SLC22A8,SLC6A19,CA12,LRP2
3_Member	Reactome Gene Sets	R-HSA-425366	Transport of bile salts and organic acids, metal ions and amine compounds	-4.2952	-1.29708	4/85	6540,9058,9376,340024	SLC6A13,SLC13A2,SLC22A8,SLC6A19
3_Member	Reactome Gene Sets	R-HSA-425407	SLC-mediated transmembrane transport	-2.52056	0	4/251	6540,9058,9376,340024	SLC6A13,SLC13A2,SLC22A8,SLC6A19
3_Member	GO Biological Processes	GO:0006820	anion transport	-2.39962	0	6/637	771,4036,6540,9058,9376,340024	CA12,LRP2,SLC6A13,SLC13A2,SLC22A8,SLC6A19
3_Member	GO Biological Processes	GO:0015711	organic anion transport	-2.22198	0	5/487	771,4036,6540,9058,340024	CA12,LRP2,SLC6A13,SLC13A2,SLC6A19
3_Member	GO Biological Processes	GO:0015849	organic acid transport	-2.0848	0	4/334	4036,6540,9058,340024	LRP2,SLC6A13,SLC13A2,SLC6A19
3_Member	GO Biological Processes	GO:0046942	carboxylic acid transport	-2.0848	0	4/334	4036,6540,9058,340024	LRP2,SLC6A13,SLC13A2,SLC6A19
4_Summary	GO Biological Processes	GO:0071300	cellular response to retinoic acid	-3.22202	-0.325358	3/69	3199,5076,5105,2016,4852,6928,29842,353133,3198,391723	HOXA2,PAX2,PCK1,EMX1,NPY,HNF1B,TFCP2L1,LCE1C,HOXA1,HELT
4_Member	GO Biological Processes	GO:0071300	cellular response to retinoic acid	-3.22202	-0.325358	3/69	3199,5076,5105	HOXA2,PAX2,PCK1
4_Member	GO Biological Processes	GO:0032526	response to retinoic acid	-2.64845	0	3/109	3199,5076,5105	HOXA2,PAX2,PCK1
4_Member	GO Biological Processes	GO:0030855	epithelial cell differentiation	-2.59407	0	7/786	2016,4852,5076,5105,6928,29842,353133	EMX1,NPY,PAX2,PCK1,HNF1B,TFCP2L1,LCE1C
4_Member	GO Biological Processes	GO:0042471	ear morphogenesis	-2.49984	0	3/123	3198,3199,5076	HOXA1,HOXA2,PAX2
4_Member	GO Biological Processes	GO:0007568	aging	-2.15361	0	4/319	5076,5105,29842,391723	PAX2,PCK1,TFCP2L1,HELT
5_Summary	GO Biological Processes	GO:0031667	response to nutrient levels	-2.92054	-0.0750276	6/501	4852,4982,5076,5105,220441,340024	NPY,TNFRSF11B,PAX2,PCK1,RNF152,SLC6A19
5_Member	GO Biological Processes	GO:0031667	response to nutrient levels	-2.92054	-0.0750276	6/501	4852,4982,5076,5105,220441,340024	NPY,TNFRSF11B,PAX2,PCK1,RNF152,SLC6A19
5_Member	GO Biological Processes	GO:0009991	response to extracellular stimulus	-2.77966	0	6/534	4852,4982,5076,5105,220441,340024	NPY,TNFRSF11B,PAX2,PCK1,RNF152,SLC6A19
6_Summary	GO Biological Processes	GO:0007420	brain development	-2.73812	0	7/741	2016,3199,3211,4036,4852,5076,6928	EMX1,HOXA2,HOXB1,LRP2,NPY,PAX2,HNF1B
6_Member	GO Biological Processes	GO:0007420	brain development	-2.73812	0	7/741	2016,3199,3211,4036,4852,5076,6928	EMX1,HOXA2,HOXB1,LRP2,NPY,PAX2,HNF1B
6_Member	GO Biological Processes	GO:0060322	head development	-2.60025	0	7/784	2016,3199,3211,4036,4852,5076,6928	EMX1,HOXA2,HOXB1,LRP2,NPY,PAX2,HNF1B
6_Member	GO Biological Processes	GO:0030902	hindbrain development	-2.21192	0	3/156	3199,3211,6928	HOXA2,HOXB1,HNF1B

## Sheet: lymph nodes
GroupID	Category	Term	Description	LogP	Log(q-value)	InTerm_InList	Genes	Symbols
1_Summary	Reactome Gene Sets	R-HSA-157118	Signaling by NOTCH	-3.60336	0	4/236	2208,3017,5699,10320	FCER2,H2BC5,PSMB10,IKZF1
1_Member	Reactome Gene Sets	R-HSA-157118	Signaling by NOTCH	-3.60336	0	4/236	2208,3017,5699,10320	FCER2,H2BC5,PSMB10,IKZF1
2_Summary	GO Biological Processes	GO:0007498	mesoderm development	-3.14406	0	3/134	2294,10320,22806	FOXF1,IKZF1,IKZF3
2_Member	GO Biological Processes	GO:0007498	mesoderm development	-3.14406	0	3/134	2294,10320,22806	FOXF1,IKZF1,IKZF3
3_Summary	GO Biological Processes	GO:0050921	positive regulation of chemotaxis	-3.11616	0	3/137	5880,6351,7852,2294	RAC2,CCL4,CXCR4,FOXF1
3_Member	GO Biological Processes	GO:0050921	positive regulation of chemotaxis	-3.11616	0	3/137	5880,6351,7852	RAC2,CCL4,CXCR4
3_Member	KEGG Pathway	hsa04062	Chemokine signaling pathway	-2.76111	0	3/182	5880,6351,7852	RAC2,CCL4,CXCR4
3_Member	GO Biological Processes	GO:0050920	regulation of chemotaxis	-2.52746	0	3/220	5880,6351,7852	RAC2,CCL4,CXCR4
3_Member	GO Biological Processes	GO:0030595	leukocyte chemotaxis	-2.51089	0	3/223	5880,6351,7852	RAC2,CCL4,CXCR4
3_Member	GO Biological Processes	GO:0007163	establishment or maintenance of cell polarity	-2.50542	0	3/224	2294,5880,6351	FOXF1,RAC2,CCL4
3_Member	GO Biological Processes	GO:0030335	positive regulation of cell migration	-2.22491	0	4/560	2294,5880,6351,7852	FOXF1,RAC2,CCL4,CXCR4
3_Member	GO Biological Processes	GO:2000147	positive regulation of cell motility	-2.16136	0	4/584	2294,5880,6351,7852	FOXF1,RAC2,CCL4,CXCR4
3_Member	GO Biological Processes	GO:0060326	cell chemotaxis	-2.13679	0	3/304	5880,6351,7852	RAC2,CCL4,CXCR4
3_Member	GO Biological Processes	GO:0051272	positive regulation of cellular component movement	-2.11815	0	4/601	2294,5880,6351,7852	FOXF1,RAC2,CCL4,CXCR4
3_Member	GO Biological Processes	GO:0040017	positive regulation of locomotion	-2.09094	0	4/612	2294,5880,6351,7852	FOXF1,RAC2,CCL4,CXCR4
3_Member	GO Biological Processes	GO:0032103	positive regulation of response to external stimulus	-2.05756	0	3/325	5880,6351,7852	RAC2,CCL4,CXCR4
4_Summary	GO Biological Processes	GO:0002703	regulation of leukocyte mediated immunity	-2.60813	0	3/206	2208,2294,5880	FCER2,FOXF1,RAC2
4_Member	GO Biological Processes	GO:0002703	regulation of leukocyte mediated immunity	-2.60813	0	3/206	2208,2294,5880	FCER2,FOXF1,RAC2
4_Member	GO Biological Processes	GO:0002699	positive regulation of immune effector process	-2.52191	0	3/221	2208,2294,5880	FCER2,FOXF1,RAC2
5_Summary	GO Biological Processes	GO:0046649	lymphocyte activation	-2.56505	0	5/748	5699,5880,10320,22806,115350,3017	PSMB10,RAC2,IKZF1,IKZF3,FCRL1,H2BC5
5_Member	GO Biological Processes	GO:0046649	lymphocyte activation	-2.56505	0	5/748	5699,5880,10320,22806,115350	PSMB10,RAC2,IKZF1,IKZF3,FCRL1
5_Member	GO Biological Processes	GO:0046651	lymphocyte proliferation	-2.25236	0	3/276	5699,5880,22806	PSMB10,RAC2,IKZF3
5_Member	GO Biological Processes	GO:0032943	mononuclear cell proliferation	-2.23937	0	3/279	5699,5880,22806	PSMB10,RAC2,IKZF3
5_Member	GO Biological Processes	GO:0070661	leukocyte proliferation	-2.14072	0	3/303	5699,5880,22806	PSMB10,RAC2,IKZF3
5_Member	Reactome Gene Sets	R-HSA-195721	Signaling by WNT	-2.0324	0	3/332	3017,5699,5880	H2BC5,PSMB10,RAC2
6_Summary	GO Biological Processes	GO:0019221	cytokine-mediated signaling pathway	-2.44898	0	5/796	2208,5699,6351,7852,51330	FCER2,PSMB10,CCL4,CXCR4,TNFRSF12A
6_Member	GO Biological Processes	GO:0019221	cytokine-mediated signaling pathway	-2.44898	0	5/796	2208,5699,6351,7852,51330	FCER2,PSMB10,CCL4,CXCR4,TNFRSF12A
6_Member	KEGG Pathway	hsa04060	Cytokine-cytokine receptor interaction	-2.27879	0	3/270	6351,7852,51330	CCL4,CXCR4,TNFRSF12A
6_Member	GO Biological Processes	GO:0071356	cellular response to tumor necrosis factor	-2.18075	0	3/293	5699,6351,51330	PSMB10,CCL4,TNFRSF12A
6_Member	GO Biological Processes	GO:0034612	response to tumor necrosis factor	-2.09456	0	3/315	5699,6351,51330	PSMB10,CCL4,TNFRSF12A

## Sheet: prostate
GroupID	Category	Term	Description	LogP	Log(q-value)	InTerm_InList	Genes	Symbols
1_Summary	GO Biological Processes	GO:0048704	embryonic skeletal system morphogenesis	-4.77627	-0.68079	4/96	3203,3207,3235,3236,2128	HOXA6,HOXA11,HOXD9,HOXD10,EVX1
1_Member	GO Biological Processes	GO:0048704	embryonic skeletal system morphogenesis	-4.77627	-0.68079	4/96	3203,3207,3235,3236	HOXA6,HOXA11,HOXD9,HOXD10
1_Member	GO Biological Processes	GO:0009954	proximal/distal pattern formation	-4.69887	-0.68079	3/33	3207,3235,3236	HOXA11,HOXD9,HOXD10
1_Member	GO Biological Processes	GO:0035136	forelimb morphogenesis	-4.41183	-0.569846	3/41	3207,3235,3236	HOXA11,HOXD9,HOXD10
1_Member	GO Biological Processes	GO:0048706	embryonic skeletal system development	-4.28554	-0.568492	4/128	3203,3207,3235,3236	HOXA6,HOXA11,HOXD9,HOXD10
1_Member	GO Biological Processes	GO:0003002	regionalization	-3.61729	0	5/354	2128,3203,3207,3235,3236	EVX1,HOXA6,HOXA11,HOXD9,HOXD10
1_Member	GO Biological Processes	GO:0009952	anterior/posterior pattern specification	-3.39686	0	4/218	3203,3207,3235,3236	HOXA6,HOXA11,HOXD9,HOXD10
1_Member	GO Biological Processes	GO:0001708	cell fate specification	-3.25921	0	3/100	2128,3207,3236	EVX1,HOXA11,HOXD10
1_Member	GO Biological Processes	GO:0048705	skeletal system morphogenesis	-3.23968	0	4/240	3203,3207,3235,3236	HOXA6,HOXA11,HOXD9,HOXD10
1_Member	GO Biological Processes	GO:0007389	pattern specification process	-3.15957	0	5/446	2128,3203,3207,3235,3236	EVX1,HOXA6,HOXA11,HOXD9,HOXD10
1_Member	GO Biological Processes	GO:0030326	embryonic limb morphogenesis	-2.95793	0	3/127	3207,3235,3236	HOXA11,HOXD9,HOXD10
1_Member	GO Biological Processes	GO:0035113	embryonic appendage morphogenesis	-2.95793	0	3/127	3207,3235,3236	HOXA11,HOXD9,HOXD10
1_Member	GO Biological Processes	GO:0048562	embryonic organ morphogenesis	-2.87968	0	4/300	3203,3207,3235,3236	HOXA6,HOXA11,HOXD9,HOXD10
1_Member	GO Biological Processes	GO:0007338	single fertilization	-2.75878	0	3/149	3207,3235,3236	HOXA11,HOXD9,HOXD10
1_Member	GO Biological Processes	GO:0035107	appendage morphogenesis	-2.75048	0	3/150	3207,3235,3236	HOXA11,HOXD9,HOXD10
1_Member	GO Biological Processes	GO:0035108	limb morphogenesis	-2.75048	0	3/150	3207,3235,3236	HOXA11,HOXD9,HOXD10
1_Member	GO Biological Processes	GO:0048736	appendage development	-2.52582	0	3/180	3207,3235,3236	HOXA11,HOXD9,HOXD10
1_Member	GO Biological Processes	GO:0060173	limb development	-2.52582	0	3/180	3207,3235,3236	HOXA11,HOXD9,HOXD10
1_Member	GO Biological Processes	GO:0009566	fertilization	-2.5056	0	3/183	3207,3235,3236	HOXA11,HOXD9,HOXD10
1_Member	GO Biological Processes	GO:0009792	embryo development ending in birth or egg hatching	-2.40227	0	5/664	2128,3203,3207,3235,3236	EVX1,HOXA6,HOXA11,HOXD9,HOXD10
1_Member	GO Biological Processes	GO:0048568	embryonic organ development	-2.26383	0	4/445	3203,3207,3235,3236	HOXA6,HOXA11,HOXD9,HOXD10
1_Member	GO Biological Processes	GO:0045165	cell fate commitment	-2.0207	0	3/274	2128,3207,3236	EVX1,HOXA11,HOXD10
1_Member	GO Biological Processes	GO:0001501	skeletal system development	-2.0041	0	4/529	3203,3207,3235,3236	HOXA6,HOXA11,HOXD9,HOXD10
2_Summary	Reactome Gene Sets	R-HSA-6805567	Keratinization	-3.42726	0	4/214	83902,337959,386679,390792,121549,1365	KRTAP17-1,KRTAP13-2,KRTAP10-2,KRT39,ASCL4,CLDN3
2_Member	Reactome Gene Sets	R-HSA-6805567	Keratinization	-3.42726	0	4/214	83902,337959,386679,390792	KRTAP17-1,KRTAP13-2,KRTAP10-2,KRT39
2_Member	GO Biological Processes	GO:0031424	keratinization	-3.34506	0	4/225	83902,337959,386679,390792	KRTAP17-1,KRTAP13-2,KRTAP10-2,KRT39
2_Member	GO Biological Processes	GO:0043588	skin development	-3.28687	0	5/418	83902,121549,337959,386679,390792	KRTAP17-1,ASCL4,KRTAP13-2,KRTAP10-2,KRT39
2_Member	GO Biological Processes	GO:0030216	keratinocyte differentiation	-2.86908	0	4/302	83902,337959,386679,390792	KRTAP17-1,KRTAP13-2,KRTAP10-2,KRT39
2_Member	GO Biological Processes	GO:0009913	epidermal cell differentiation	-2.5913	0	4/360	83902,337959,386679,390792	KRTAP17-1,KRTAP13-2,KRTAP10-2,KRT39
2_Member	GO Biological Processes	GO:0008544	epidermis development	-2.18417	0	4/469	83902,337959,386679,390792	KRTAP17-1,KRTAP13-2,KRTAP10-2,KRT39
2_Member	GO Biological Processes	GO:0030855	epithelial cell differentiation	-2.09652	0	5/786	1365,83902,337959,386679,390792	CLDN3,KRTAP17-1,KRTAP13-2,KRTAP10-2,KRT39
3_Summary	GO Biological Processes	GO:0003073	regulation of systemic arterial blood pressure	-3.32434	0	3/95	354,3817,81285	KLK3,KLK2,OR51E2
3_Member	GO Biological Processes	GO:0003073	regulation of systemic arterial blood pressure	-3.32434	0	3/95	354,3817,81285	KLK3,KLK2,OR51E2
3_Member	GO Biological Processes	GO:0008217	regulation of blood pressure	-2.5056	0	3/183	354,3817,81285	KLK3,KLK2,OR51E2
4_Summary	GO Biological Processes	GO:0042180	cellular ketone metabolic process	-2.1197	0	3/252	6716,10229,51686	SRD5A2,COQ7,OAZ3
4_Member	GO Biological Processes	GO:0042180	cellular ketone metabolic process	-2.1197	0	3/252	6716,10229,51686	SRD5A2,COQ7,OAZ3

## Sheet: skin
GroupID	Category	Term	Description	LogP	Log(q-value)	InTerm_InList	Genes	Symbols
1_Summary	GO Biological Processes	GO:0003002	regionalization	-8.44725	-4.12815	7/354	3201,3203,3216,5308,6899,79191,79192,222894	HOXA4,HOXA6,HOXB6,PITX2,TBX1,IRX3,IRX1,FERD3L
1_Member	GO Biological Processes	GO:0003002	regionalization	-8.44725	-4.12815	7/354	3201,3203,3216,5308,6899,79191,79192	HOXA4,HOXA6,HOXB6,PITX2,TBX1,IRX3,IRX1
1_Member	GO Biological Processes	GO:0007389	pattern specification process	-7.75554	-3.73746	7/446	3201,3203,3216,5308,6899,79191,79192	HOXA4,HOXA6,HOXB6,PITX2,TBX1,IRX3,IRX1
1_Member	GO Biological Processes	GO:0048704	embryonic skeletal system morphogenesis	-6.17816	-2.33617	4/96	3201,3203,3216,6899	HOXA4,HOXA6,HOXB6,TBX1
1_Member	GO Biological Processes	GO:0048706	embryonic skeletal system development	-5.67787	-1.96082	4/128	3201,3203,3216,6899	HOXA4,HOXA6,HOXB6,TBX1
1_Member	GO Biological Processes	GO:0048598	embryonic morphogenesis	-5.50368	-1.88354	6/600	3201,3203,3216,6899,79191,79192	HOXA4,HOXA6,HOXB6,TBX1,IRX3,IRX1
1_Member	GO Biological Processes	GO:0009952	anterior/posterior pattern specification	-4.76237	-1.22142	4/218	3201,3203,3216,6899	HOXA4,HOXA6,HOXB6,TBX1
1_Member	GO Biological Processes	GO:0048705	skeletal system morphogenesis	-4.59866	-1.12465	4/240	3201,3203,3216,6899	HOXA4,HOXA6,HOXB6,TBX1
1_Member	GO Biological Processes	GO:0001501	skeletal system development	-4.49372	-1.0777	5/529	3201,3203,3216,5308,6899	HOXA4,HOXA6,HOXB6,PITX2,TBX1
1_Member	GO Biological Processes	GO:0048562	embryonic organ morphogenesis	-4.22085	-0.85599	4/300	3201,3203,3216,6899	HOXA4,HOXA6,HOXB6,TBX1
1_Member	GO Biological Processes	GO:0043009	chordate embryonic development	-4.08123	-0.762123	5/646	3201,3203,3216,6899,222894	HOXA4,HOXA6,HOXB6,TBX1,FERD3L
1_Member	GO Biological Processes	GO:0009792	embryo development ending in birth or egg hatching	-4.0249	-0.747182	5/664	3201,3203,3216,6899,222894	HOXA4,HOXA6,HOXB6,TBX1,FERD3L
1_Member	GO Biological Processes	GO:0048568	embryonic organ development	-3.56216	-0.322235	4/445	3201,3203,3216,6899	HOXA4,HOXA6,HOXB6,TBX1
2_Summary	GO Biological Processes	GO:0048871	multicellular organismal homeostasis	-3.41342	-0.208257	4/487	1364,3848,10912,79191,113146	CLDN4,KRT1,GADD45G,IRX3,AHNAK2
2_Member	GO Biological Processes	GO:0048871	multicellular organismal homeostasis	-3.41342	-0.208257	4/487	1364,3848,10912,79191	CLDN4,KRT1,GADD45G,IRX3
2_Member	GO Biological Processes	GO:0042060	wound healing	-2.08462	0	3/576	1364,3848,113146	CLDN4,KRT1,AHNAK2
3_Summary	GO Biological Processes	GO:0060562	epithelial tube morphogenesis	-2.77402	0	3/327	6899,79191,79192	TBX1,IRX3,IRX1
3_Member	GO Biological Processes	GO:0060562	epithelial tube morphogenesis	-2.77402	0	3/327	6899,79191,79192	TBX1,IRX3,IRX1
3_Member	GO Biological Processes	GO:0002009	morphogenesis of an epithelium	-2.13752	0	3/551	6899,79191,79192	TBX1,IRX3,IRX1

[truncated: 2 more sheets: stomach, testis]
