# Supplementary material for: A human tissue map of 5-hydroxymethylcytosines exhibits tissue specificity through gene and enhancer modulation
Source: Nat Commun. 2020 Dec 2;11:6161. doi: 10.1038/s41467-020-20001-w (PMC7710742; doi:10.1038/s41467-020-20001-w)
Supplement: Supplementary file 4 — Supplementary Data 3 [file 41467_2020_20001_MOESM4_ESM.xlsx]

## Sheet: Sheet1
Supplementary Data 3. Transcription factor genes covered by tissue-specific 5hmC-modified genes or tissue-specific expressed genes.
Tissue-specific Transcription factor genes
tissue-specific 5hmC-modified	tissue-specific expressed	overlapped
ALX4	AHRR	ARID3C
ARID3C	AIRE	ASCL4
ASCL4	ALX1	BHLHE23
ATF3	ARGFX	CEBPE
BARX2	ARID3A	CREB3L3
BCL11A	ARID3C	DLX5
BHLHA9	ARNTL2	DPRX
BHLHE23	ASCL1	EMX1
CEBPD	ASCL2	EVX1
CEBPE	ASCL3	FERD3L
CREB3L3	ASCL4	FOXD2
DLX4	ASCL5	FOXF1
DLX5	ATF5	GCM1
DMRTA2	ATOH8	GCM2
DPRX	BARHL1	GFI1
EBF1	BCL11B	GLI3
EMX1	BHLHA15	HELT
EVX1	BHLHE22	HMX1
FERD3L	BHLHE23	HNF1B
FOXC1	CASZ1	HOPX
FOXD2	CEBPA	HOXA1
FOXF1	CEBPE	HOXA11
GATA2	CREB3L1	HOXA2
GCM1	CREB3L3	HOXA4
GCM2	CREB5	HOXA6
GFI1	CRX	HOXB6
GLI3	CSRNP3	HOXC10
HELT	CXXC1	HOXC4
HES1	DBX2	HOXC6
HES2	DLX5	HOXC8
HES4	DMBX1	HOXC9
HMX1	DMRT1	HOXD4
HNF1B	DMRT2	HOXD9
HNF4A	DMRT3	IRX1
HNF4G	DMRTB1	IRX3
HOPX	DMRTC2	IRX4
HOXA1	DNMT3A	IRX6
HOXA11	DNMT3L	ISL1
HOXA2	DPRX	LBX2
HOXA3	DRGX	MSX2
HOXA4	DUXA	NEUROG3
HOXA6	E2F2	NKX2-1
HOXB1	E2F7	NR1H4
HOXB6	E2F8	OLIG3
HOXC10	EBF2	OSR1
HOXC11	EBF4	OSR2
HOXC4	EGR2	OTX2
HOXC6	EGR4	PAX1
HOXC8	EMX1	PAX2
HOXC9	EMX2	PEG3
HOXD10	EN1	PROX1
HOXD4	EN2	RBPJL
HOXD9	EOMES	RORC
IKZF1	ESR2	SALL1
IKZF3	ESRRB	SALL3
IRX1	ESRRG	SIM1
IRX2	ETV2	TCF23
IRX3	ETV3L	TFAP2A
IRX4	ETV4	TFCP2L1
IRX6	ETV7	TSHZ3
ISL1	EVX1	VAX1
ISX	EVX2	VSX2
JUN	FERD3L	WT1
JUNB	FEV	ZIC1
LBX2	FEZF1
LHX9	FIGLA
MSX2	FOSB
MYB	FOSL1
NEUROG3	FOXA1
NKX2-1	FOXA2
NR1H4	FOXB2
NR1I2	FOXC2
NR2F1	FOXD2
NR2F2	FOXD3
NR5A1	FOXE1
NR5A2	FOXE3
OLIG3	FOXF1
ONECUT1	FOXG1
OSR1	FOXH1
OSR2	FOXI1
OTX2	FOXI3
PAX1	FOXL2
PAX2	FOXP2
PAX3	FOXQ1
PDX1	GATA3
PEG3	GATA4
PITX2	GATA5
PROX1	GATA6
RBPJL	GBX1
RORC	GBX2
SALL1	GCM1
SALL3	GCM2
SIM1	GFI1
SOHLH1	GFI1B
SPIB	GLI2
TAL2	GLI3
TBX1	GLIS1
TBX20	GLIS2
TBX3	GRHL2
TBX5	GRHL3
TCF23	GSC
TFAP2A	GSX1
TFAP2B	HAND2
TFAP2C	HELT
TFCP2L1	HES6
THAP11	HES7
TSHZ3	HEY2
VAX1	HEYL
VENTX	HIF3A
VSX2	HIVEP3
WT1	HLF
ZFP42	HMGA2
ZIC1	HMX1
ZNF101	HMX2
ZNF320	HMX3
ZNF331	HNF1B
ZNF350	HOPX
ZNF354B	HOXA1
ZNF468	HOXA11
ZNF551	HOXA2
ZNF600	HOXA4
ZNF662	HOXA6
ZNF70	HOXA7
ZSCAN22	HOXA9
	HOXB2
	HOXB3
	HOXB4
	HOXB5
	HOXB6
	HOXB9
	HOXC10
	HOXC12
	HOXC4
	HOXC6
	HOXC8
	HOXC9
	HOXD12
	HOXD13
	HOXD3
	HOXD4
	HOXD9
	HSF5
	INSM1
	INSM2
	IRF4
	IRX1
	IRX3
	IRX4
	IRX5
	IRX6
	ISL1
	ISL2
	KLF1
	KLF15
	L3MBTL1
	LBX1
	LBX2
	LEF1
	LEUTX
	LHX1
	LHX2
	LHX5
	LHX8
	LMX1A
	LMX1B
	LYL1
	MAFA
	MAFK
	MEIS3
	MEOX1
	MEOX2
	MESP1
	MESP2
	MIXL1
	MLXIPL
	MSX2
	MYBL1
	MYBL2
	MYCL
	MYCN
	MYF5
	MYOD1
	MYOG
	MYRF
	MYT1L
	NANOGNB
	NEUROD1
	NEUROD2
	NEUROD4
	NEUROD6
	NEUROG1
	NEUROG2
	NEUROG3
	NFE2
	NHLH2
	NKX1-1
	NKX1-2
	NKX2-1
	NKX2-2
	NKX2-5
	NKX2-6
	NKX3-1
	NKX6-1
	NKX6-3
	NOBOX
	NPAS1
	NPAS3
	NPAS4
	NR1D1
	NR1H4
	NR1I3
	NR2E3
	NR4A2
	NR6A1
	OLIG1
	OLIG3
	OSR1
	OSR2
	OTP
	OTX1
	OTX2
	OVOL1
	OVOL2
	PAX1
	PAX2
	PAX4
	PAX5
	PAX7
	PAX8
	PEG3
	PGR
	PHOX2A
	PHOX2B
	PITX1
	PITX3
	POU1F1
	POU2F2
	POU2F3
	POU3F1
	POU4F1
	POU4F2
	POU4F3
	POU5F1
	POU5F1B
	POU5F2
	POU6F2
	PRDM13
	PRDM14
	PRDM6
	PRDM8
	PROP1
	PROX1
	PSPC1
	PTF1A
	PURG
	RAX
	RAX2
	RBPJL
	RFX2
	RFX4
	RFX6
	RORB
	RORC
	RUNX3
	SALL1
	SALL2
	SALL3
	SALL4
	SCRT2
	SHOX2
	SIM1
	SIX2
	SIX3
	SIX4
	SNAI1
	SOX1
	SOX10
	SOX11
	SOX15
	SOX21
	SOX30
	SOX7
	SOX8
	SP7
	SP9
	SPDEF
	ST18
	STAT5B
	TAL1
	TBR1
	TBX15
	TBX18
	TCF15
	TCF21
	TCF23
	TCF7
	TFAP2A
	TFAP2D
	TFCP2L1
	TLX1
	TLX3
	TOX3
	TP63
	TPRX1
	TSHZ3
	TWIST1
	VAX1
	VDR
	VSX2
	WT1
	YBX2
	ZBED2
	ZBED3
	ZBTB8B
	ZFAT
	ZFHX4
	ZFP2
	ZFPM2
	ZIC1
	ZIC4
	ZIC5
	ZIM2
	ZIM3
	ZNF107
	ZNF114
	ZNF117
	ZNF273
	ZNF280A
	ZNF280B
	ZNF467
	ZNF483
	ZNF487
	ZNF492
	ZNF534
	ZNF541
	ZNF546
	ZNF554
	ZNF556
	ZNF560
	ZNF578
	ZNF676
	ZNF683
	ZNF689
	ZNF695
	ZNF716
	ZNF726
	ZNF729
	ZNF730
	ZNF732
	ZNF76
	ZNF80
	ZNF827
	ZNF98
	ZSCAN10
	ZSCAN4
